# Supplementary material for: Assessment of college students’ mental health status based on temporal perception and hybrid clustering algorithm under the impact of public health events
Source: PeerJ Comput Sci. 2023 Sep 27;9:e1586. doi: 10.7717/peerj-cs.1586 (PMC10557517; doi:10.7717/peerj-cs.1586)
Supplement: Supplemental Information 1 [file peerj-cs-09-1586-s001.zip]

Archive with 21 entries (20 files):
- code/cmake/
- code/cmake/FindR.cmake
- code/CMakeLists.txt
- code/DCO
- code/fp_abstraction.h
- code/kmcuda.cc
- code/kmcuda.h
- code/kmeans.cu
- code/knn.cu
- code/MAINTAINERS
- code/metric_abstraction.h
- code/private.h
- code/python.cc
- code/r.cc
- code/README.md
- code/setup.py
- code/test.py
- code/test.R
- code/transpose.cu
- code/tricks.cuh
- code/wrappers.h
