# Supplementary material for: Assessment of college students’ mental health status based on temporal perception and hybrid clustering algorithm under the impact of public health events
Source: PeerJ Comput Sci. 2023 Sep 27;9:e1586. doi: 10.7717/peerj-cs.1586 (PMC10557517; doi:10.7717/peerj-cs.1586)
Supplement: Supplemental Information 1 [file peerj-cs-09-1586-s001.zip › code/r.cc]

#include <memory>
#include <string>
#include <unordered_map>
#include <unordered_set>

#include <R.h>
#include <Rinternals.h>
#include <R_ext/Rdynload.h>
#include "kmcuda.h"

namespace {
  std::unordered_map<std::string, SEXP> parse_args(
      const std::unordered_set<std::string> &allowed,
      std::initializer_list<std::string> required, SEXP args) {
    std::unordered_map<std::string, SEXP> result;
    args = CDR(args);
    bool pure = true;
    for (unsigned i = 0; args != R_NilValue; i++, args = CDR(args)) {
      SEXP arg = CAR(args);
      if (isNull(TAG(args))) {
        if (pure && i == result.size()) {
          result.emplace(required.begin()[i], arg);
        } else {
          error("positional argument follows keyword argument");
        }
      } else {
        pure = false;
        const char *name = CHAR(PRINTNAME(TAG(args)));
        if (allowed.find(name) == allowed.end()) {
          error("got an unexpected keyword argument \"%s\"", name);
        }
        result.emplace(name, arg);
      }
    }
    return result;
  }

  template<typename R>
  R parse_dict(const std::unordered_map<std::string, R>& dict, const char *arg,
               SEXP name) {
    if (!isString(name)) {
      error("\"%s\" name must be a string", arg);
    }
    const char *init_name = CHAR(asChar(name));
    auto init_iter = dict.find(init_name);
    if (init_iter == dict.end()) {
      error("\"%s\" = \"%s\" is not supported", arg, init_name);
    }
    return init_iter->second;
  }

  int parse_int(SEXP value) {
    if (isInteger(value)) {
      return INTEGER(value)[0];
    }
    return REAL(value)[0];
  }

  int parse_int(const std::unordered_map<std::string, SEXP> &kwargs,
                const std::string &name, int def) {
    auto iter = kwargs.find(name);
    if (iter == kwargs.end()) {
      return def;
    }
    if (!isNumeric(iter->second)) {
      error("\"%s\" must be an integer", name.c_str());
    }
    return parse_int(iter->second);
  }

  void parse_samples(
      const std::unordered_map<std::string, SEXP> &kwargs,
      std::unique_ptr<float[]> *samples, uint32_t *samples_size,
      uint16_t *features_size) {
    std::unique_ptr<SEXP[]> samples_chunks;
    int chunks_size = 0;
    {
      auto samples_iter = kwargs.find("samples");
      if (samples_iter == kwargs.end()) {
        error("\"samples\" must be defined");
      }
      SEXP samples_obj = samples_iter->second;
      if (isReal(samples_obj)) {
        chunks_size = 1;
        samples_chunks.reset(new SEXP[1]);
        samples_chunks[0] = samples_obj;
      } else if (TYPEOF(samples_obj) == VECSXP) {
        chunks_size = length(samples_obj);
        samples_chunks.reset(new SEXP[chunks_size]);
        for (int i = 0; i < chunks_size; i++) {
          samples_chunks[i] = VECTOR_ELT(samples_obj, i);
        }
      } else {
        error("\"samples\" must be a 2D real matrix or a vector of 2D real matrices");
      }
    }
    *samples_size = 0;
    for (int i = 0; i < chunks_size; i++) {
      if (!isReal(samples_chunks[i])) {
        error("\"samples\" must be a 2D real matrix or a vector of 2D real matrices");
      }
      SEXP dims = getAttrib(samples_chunks[i], R_DimSymbol);
      if (length(dims) != 2) {
        error("\"samples\" must be a 2D real matrix or a vector of 2D real matrices");
      }
      int samples_size_i = INTEGER(dims)[0];
      if (static_cast<int64_t>(*samples_size) + samples_size_i > INT32_MAX) {
        error("too many samples (>INT32_MAX)");
      }
      *samples_size += samples_size_i;
      int features_size_i = INTEGER(dims)[1];
      if (features_size_i > UINT16_MAX) {
        error("too many features (>UINT16_MAX)");
      }
      if (i == 0) {
        *features_size = features_size_i;
      } else if (*features_size != features_size_i) {
        error("\"samples\" vector contains matrices with different number of columns");
      }
    }
    samples->reset(new float[
        static_cast<uint64_t>(*samples_size) * *features_size]);
    float *samples_float = samples->get();
    {
      int offset = 0;
      for (int i = 0; i < chunks_size; i++) {
        double *samples_double = REAL(samples_chunks[i]);
        SEXP dims = getAttrib(samples_chunks[i], R_DimSymbol);
        uint32_t fsize = *features_size;
        uint32_t ssize = INTEGER(dims)[0];
        #pragma omp parallel for
        for (uint64_t f = 0; f < fsize; f++) {
          for (uint64_t s = 0; s < ssize; s++) {
            samples_float[offset + s * fsize + f] = samples_double[f * ssize + s];
          }
        }
        offset += ssize * fsize;
      }
    }
  }

  KMCUDADistanceMetric parse_metric(
      const std::unordered_map<std::string, SEXP> &kwargs) {
    KMCUDADistanceMetric metric = kmcudaDistanceMetricL2;
    auto metric_iter = kwargs.find("metric");
    if (metric_iter != kwargs.end()) {
      metric = parse_dict(kmcuda::metrics, "metric", metric_iter->second);
    }
    return metric;
  }

  int parse_device(
      const std::unordered_map<std::string, SEXP> &kwargs) {
    int device = parse_int(kwargs, "device", 0);
    if (device < 0) {
      error("\"device\" may not be negative");
    }
    return device;
  }

  static const std::unordered_set<std::string> kmeans_kwargs {
      "samples", "clusters", "tolerance", "init", "yinyang_t", "metric",
      "average_distance", "seed", "device", "verbosity"
  };

  static const std::unordered_set<std::string> knn_kwargs {
      "k", "samples", "centroids", "assignments", "metric", "device",
      "verbosity"
  };
}

extern "C" {

static SEXP r_kmeans_cuda(SEXP args);
static SEXP r_knn_cuda(SEXP args);

static R_ExternalMethodDef externalMethods[] = {
   {"kmeans_cuda", (DL_FUNC) &r_kmeans_cuda, -1},
   {"knn_cuda", (DL_FUNC) &r_knn_cuda, -1},
   {NULL, NULL, 0}
};

void R_init_libKMCUDA(DllInfo *info) {
  R_registerRoutines(info, NULL, NULL, NULL, externalMethods);
}

static SEXP r_kmeans_cuda(SEXP args) {
  auto kwargs = parse_args(kmeans_kwargs, {"samples", "clusters"}, args);
  std::unique_ptr<float[]> samples;
  uint32_t samples_size;
  uint16_t features_size;
  parse_samples(kwargs, &samples, &samples_size, &features_size);
  SEXP clusters_obj = kwargs["clusters"];
  if (!isNumeric(clusters_obj)) {
    error("\"clusters\" must be a positive integer");
  }
  int clusters_size = parse_int(clusters_obj);
  if (clusters_size <= 0) {
    error("\"clusters\" must be a positive integer");
  }
  if (static_cast<uint64_t>(clusters_size) * features_size > INT32_MAX
      || static_cast<uint32_t>(clusters_size) >= samples_size) {
    error("\"clusters\" is too big");
  }
  auto centroids = std::unique_ptr<float[]>(
      new float[clusters_size * features_size]);
  KMCUDAInitMethod init = kmcudaInitMethodPlusPlus;
  int afkmc2_m = 0;
  auto init_iter = kwargs.find("init");
  if (init_iter != kwargs.end()) {
    if (isString(init_iter->second)) {
      init = parse_dict(kmcuda::init_methods, "init", init_iter->second);
    } else if (TYPEOF(init_iter->second) == VECSXP) {
      if (length(init_iter->second) == 0) {
        error("\"init\" may not be an empty list");
      }
      init = parse_dict(kmcuda::init_methods, "init", CAR(init_iter->second));
      if (init == kmcudaInitMethodAFKMC2 && length(init_iter->second) > 1) {
        SEXP afkmc2_m_obj = CAAR(init_iter->second);
        if (!isNumeric(afkmc2_m_obj)) {
          error("\"init\" = %s: parameter must be a positive integer",
                CHAR(asChar(CAR(init_iter->second))));
        }
        afkmc2_m = parse_int(afkmc2_m_obj);
        if (afkmc2_m <= 0) {
          error("\"init\" = %s: parameter must be a positive integer",
                CHAR(asChar(CAR(init_iter->second))));
        }
      } else if (length(init_iter->second) != 1) {
        error("\"init\" has wrong number of parameters");
      }
    } else if (isReal(init_iter->second)) {
      init = kmcudaInitMethodImport;
      SEXP dims = getAttrib(init_iter->second, R_DimSymbol);
      if (length(dims) != 2
          || INTEGER(dims)[0] != clusters_size
          || INTEGER(dims)[1] != features_size) {
        error("invalid centroids dimensions in \"init\"");
      }
      double *centroids_double = REAL(init_iter->second);
      #pragma omp parallel for
      for (uint64_t f = 0; f < features_size; f++) {
        for (int64_t c = 0; c < clusters_size; c++) {
          centroids[c * features_size + f] = centroids_double[f * clusters_size + c];
        }
      }
    } else {
      error("\"init\" must be either a string or a list or a 2D matrix");
    }
  }
  float tolerance = 0.01;
  auto tolerance_iter = kwargs.find("tolerance");
  if (tolerance_iter != kwargs.end()) {
    if (!isReal(tolerance_iter->second)) {
      error("\"tolerance\" must be a real value");
    }
    tolerance = REAL(tolerance_iter->second)[0];
    if (tolerance < 0 || tolerance > 1) {
      error("\"tolerance\" must be in [0, 1]");
    }
  }
  float yinyang_t = 0.1;
  auto yinyang_t_iter = kwargs.find("yinyang_t");
  if (yinyang_t_iter != kwargs.end()) {
    if (!isReal(yinyang_t_iter->second)) {
      error("\"yinyang_t\" must be a real value");
    }
    yinyang_t = REAL(yinyang_t_iter->second)[0];
    if (yinyang_t < 0 || yinyang_t > 0.5) {
      error("\"tolerance\" must be in [0, 0.5]");
    }
  }
  KMCUDADistanceMetric metric = parse_metric(kwargs);
  uint32_t seed = parse_int(kwargs, "seed", time(NULL));
  int device = parse_device(kwargs);
  int verbosity = parse_int(kwargs, "verbosity", 0);
  float average_distance, *average_distance_ptr = nullptr;
  auto average_distance_iter = kwargs.find("average_distance");
  if (average_distance_iter != kwargs.end()) {
    if (LOGICAL(average_distance_iter->second)[0]) {
      average_distance_ptr = &average_distance;
    }
  }
  auto assignments = std::unique_ptr<uint32_t[]>(new uint32_t[samples_size]);
  auto result = kmeans_cuda(
    init, &afkmc2_m, tolerance, yinyang_t, metric, samples_size, features_size,
    clusters_size, seed, device, -1, 0, verbosity, samples.get(),
    centroids.get(), assignments.get(), average_distance_ptr);
  if (result != kmcudaSuccess) {
    error("kmeans_cuda error %d %s%s", result,
          kmcuda::statuses.find(result)->second, (verbosity > 0)? "" : "; "
            "\"verbosity\" = 2 would reveal the details");
  }
  SEXP centroids2 = PROTECT(allocMatrix(REALSXP, clusters_size, features_size));
  double *centroids_double = REAL(centroids2);
  float *centroids_float = centroids.get();
  #pragma omp parallel for
  for (uint64_t f = 0; f < features_size; f++) {
    for (int64_t c = 0; c < clusters_size; c++) {
      centroids_double[f * clusters_size + c] = centroids_float[c * features_size + f];
    }
  }
  SEXP assignments2 = PROTECT(allocVector(INTSXP, samples_size));
  uint32_t *assignments_ptr = assignments.get();
  int *assignments2_ptr = INTEGER(assignments2);
  #ifndef __APPLE__
  #pragma omp parallel for simd
  for (uint32_t i = 0; i < samples_size; i++) {
    assignments2_ptr[i] = assignments_ptr[i] + 1;
  }
  #else
  #pragma omp simd
  for (uint32_t i = 0; i < samples_size; i++) {
    assignments2_ptr[i] = assignments_ptr[i] + 1;
  }
  #endif
  SEXP tuple = PROTECT(allocVector(VECSXP, 2 + (average_distance_ptr != nullptr)));
  SET_VECTOR_ELT(tuple, 0, centroids2);
  SET_VECTOR_ELT(tuple, 1, assignments2);
  SEXP names = PROTECT(allocVector(
      STRSXP, 2 + (average_distance_ptr != nullptr)));
  SET_STRING_ELT(names, 0, mkChar("centroids"));
  SET_STRING_ELT(names, 1, mkChar("assignments"));
  if (average_distance_ptr != nullptr) {
    SEXP average_distance2 = PROTECT(allocVector(REALSXP, 1));
    REAL(average_distance2)[0] = average_distance;
    SET_VECTOR_ELT(tuple, 2, average_distance2);
    SET_STRING_ELT(names, 2, mkChar("average_distance"));
  }
  setAttrib(tuple, R_NamesSymbol, names);
  UNPROTECT(4 + (average_distance_ptr != nullptr));
  return tuple;
}

static SEXP r_knn_cuda(SEXP args) {
  auto kwargs = parse_args(
      knn_kwargs, {"k", "samples", "centroids", "assignments"}, args);
  int k = parse_int(kwargs, "k", 0);
  if (k <= 0) {
    error("\"k\" must be positive");
  }
  std::unique_ptr<float[]> samples;
  uint32_t samples_size;
  uint16_t features_size;
  parse_samples(kwargs, &samples, &samples_size, &features_size);
  if (static_cast<uint64_t>(samples_size) * k > INT32_MAX) {
    error("too big \"k\": dim(samples)[0] * k > INT32_MAX");
  }
  auto centroids_iter = kwargs.find("centroids");
  if (centroids_iter == kwargs.end()) {
    error("\"centroids\" must be specified");
  }
  if (!isReal(centroids_iter->second)) {
    error("\"centroids\" must be a 2D real matrix");
  }
  SEXP dims = getAttrib(centroids_iter->second, R_DimSymbol);
  if (length(dims) != 2 || INTEGER(dims)[1] != features_size) {
    error("invalid \"centroids\"'s dimensions");
  }
  int clusters_size = INTEGER(dims)[0];
  std::unique_ptr<float[]> centroids(new float[clusters_size * features_size]);
  double *centroids_double = REAL(centroids_iter->second);
  float *centroids_float = centroids.get();
  #pragma omp parallel for
  for (uint64_t f = 0; f < features_size; f++) {
    for (int64_t c = 0; c < clusters_size; c++) {
      centroids_float[c * features_size + f] = centroids_double[f * clusters_size + c];
    }
  }
  auto assignments_iter = kwargs.find("assignments");
  if (assignments_iter == kwargs.end()) {
    error("\"assignments\" must be specified");
  }
  if (!isInteger(assignments_iter->second)) {
    error("\"assignments\" must be an integer vector");
  }
  if (static_cast<uint32_t>(length(assignments_iter->second)) != samples_size) {
    error("invalid \"assignments\"'s length");
  }
  std::unique_ptr<uint32_t[]> assignments(new uint32_t[samples_size]);
  int *assignments_obj_ptr = INTEGER(assignments_iter->second);
  uint32_t *assignments_ptr = assignments.get();
  #ifndef __APPLE__
  #pragma omp parallel for simd
  for (uint32_t i = 0; i < samples_size; i++) {
    assignments_ptr[i] = assignments_obj_ptr[i] - 1;
  }
  #else
  #pragma omp simd
  for (uint32_t i = 0; i < samples_size; i++) {
    assignments_ptr[i] = assignments_obj_ptr[i] - 1;
  }
  #endif
  KMCUDADistanceMetric metric = parse_metric(kwargs);
  int device = parse_device(kwargs);
  int verbosity = parse_int(kwargs, "verbosity", 0);
  std::unique_ptr<uint32_t[]> neighbors(new uint32_t[samples_size * k]);
  auto result = knn_cuda(
      k, metric, samples_size, features_size, clusters_size, device, -1, 0,
      verbosity, samples.get(), centroids.get(), assignments_ptr, neighbors.get());
  if (result != kmcudaSuccess) {
    error("knn_cuda error %d %s%s", result,
          kmcuda::statuses.find(result)->second, (verbosity > 0)? "" : "; "
            "\"verbosity\" = 2 would reveal the details");
  }
  SEXP neighbors_obj = PROTECT(allocMatrix(INTSXP, samples_size, k));
  const uint32_t *neighbors_ptr = neighbors.get();
  int *neighbors_obj_ptr = INTEGER(neighbors_obj);
  #pragma omp parallel for
  for (int i = 0; i < k; i++) {
    for (uint32_t s = 0; s < samples_size; s++) {
      neighbors_obj_ptr[i * samples_size + s] = neighbors_ptr[s * k + i] + 1;
    }
  }
  UNPROTECT(1);
  return neighbors_obj;
}

}  // extern "C"
