# Supplementary material for: Assessment of college students’ mental health status based on temporal perception and hybrid clustering algorithm under the impact of public health events
Source: PeerJ Comput Sci. 2023 Sep 27;9:e1586. doi: 10.7717/peerj-cs.1586 (PMC10557517; doi:10.7717/peerj-cs.1586)
Supplement: Supplemental Information 1 [file peerj-cs-09-1586-s001.zip › code/test.py]

import os
import pickle
import sys
import tempfile
import unittest

import numpy
from libKMCUDA import kmeans_cuda, knn_cuda, supports_fp16
from sklearn.cluster import KMeans
from sklearn.metrics.pairwise import cosine_distances
from sklearn.neighbors import NearestNeighbors, DistanceMetric


class CUDA_cuda4py(object):
    @staticmethod
    def exists():
        try:
            import cuda4py
            return True
        except ImportError:
            return False

    def __init__(self):
        import cuda4py
        self.cuda4py = cuda4py
        self.objects = {}
        self.devices = self.cuda4py.Devices().devices

    def allocate(self, size, device):
        obj = self.devices[device].create_context().mem_alloc(size)
        self.objects[obj.handle] = obj
        return obj.handle

    def free(self, ptr):
        del self.objects[ptr]

    def copy_to_host(self, ptr, size, dtype):
        obj = self.objects[ptr]
        arr = numpy.zeros(size, dtype=dtype)
        obj.to_host(arr)
        return arr

    def copy_to_device(self, ptr, arr):
        obj = self.objects[ptr]
        obj.to_device(arr)

    def wrap(self, ptr, device):
        ctx = None
        for obj in self.objects.values():
            if obj.context.device is self.devices[device]:
                ctx = obj.context
                break
        self.objects[ptr] = self.cuda4py._py.MemPtr(ctx, ptr)


class CUDA_pycuda(object):
    @staticmethod
    def exists():
        try:
            import pycuda
            return True
        except ImportError:
            return False

    def __init__(self):
        import pycuda.driver as cuda
        self.cuda = cuda
        cuda.init()
        self.ctxs = [cuda.Device(i).make_context()
                     for i in range(cuda.Device.count())]
        for ctx in self.ctxs:
            ctx.pop()
        self.arrays = {}

    def allocate(self, size, device):
        ctx = self.ctxs[device]
        ctx.push()
        arr = self.cuda.mem_alloc(size)
        self.arrays[int(arr)] = ctx, arr
        ctx.pop()
        return int(arr)

    def free(self, ptr):
        ctx, _ = self.arrays[ptr]
        ctx.push()
        del self.arrays[ptr]
        ctx.pop()

    def copy_to_host(self, ptr, size, dtype):
        ctx, _ = self.arrays[ptr]
        ctx.push()
        arr = numpy.zeros(size, dtype=dtype)
        try:
            self.cuda.memcpy_dtoh(arr, ptr)
        finally:
            ctx.pop()
        return arr

    def copy_to_device(self, ptr, arr):
        ctx, _ = self.arrays[ptr]
        ctx.push()
        try:
            self.cuda.memcpy_htod(ptr, arr)
        finally:
            ctx.pop()

    def wrap(self, ptr, device):
        self.arrays[ptr] = self.ctxs[device], None


class CUDA(object):
    def __init__(self):
        if CUDA_cuda4py.exists():
            self._api = CUDA_cuda4py()
        else:
            self._api = CUDA_pycuda()

    @property
    def api(self):
        return self._api


class StdoutListener(object):
    def __init__(self):
        self._file = None
        self._stdout = ""
        self._stdout_fd_backup = None

    def __enter__(self):
        self._file = tempfile.TemporaryFile()
        self._stdout_fd_backup = os.dup(sys.stdout.fileno())
        os.dup2(self._file.fileno(), sys.stdout.fileno())

    def __exit__(self, exc_type, exc_val, exc_tb):
        os.dup2(self._stdout_fd_backup, sys.stdout.fileno())
        self._file.seek(0)
        self._stdout = self._file.read().decode("utf-8")
        self._file.close()
        self._file = None
        os.close(self._stdout_fd_backup)
        self._stdout_fd_backup = None
        print(self._stdout)

    def __str__(self):
        return self._stdout


def no_memcheck(fn):
    def wrapped_no_memcheck(self, *args, **kwargs):
        if os.getenv("CUDA_MEMCHECK", False):
            self.skipTest("cuda-memcheck is disabled for this test %s"
                          % fn.__name__)
        return fn(self, *args, **kwargs)
    return wrapped_no_memcheck


class KmeansTests(unittest.TestCase):
    @classmethod
    def setUpClass(cls):
        numpy.random.seed(0)
        arr = numpy.empty((13000, 2), dtype=numpy.float32)
        arr[:2000] = numpy.random.rand(2000, 2) + [0, 0.5]
        arr[2000:4000] = numpy.random.rand(2000, 2) + [0, 1.5]
        arr[4000:6000] = numpy.random.rand(2000, 2) - [0, 0.5]
        arr[6000:8000] = numpy.random.rand(2000, 2) + [0.5, 0]
        arr[8000:10000] = numpy.random.rand(2000, 2) - [0.5, 0]
        arr[10000:] = numpy.random.rand(3000, 2) * 5 - [2, 2]
        cls.samples = arr
        cls.stdout = StdoutListener()

    def setUp(self):
        super(KmeansTests, self).setUp()
        numpy.random.seed(0)

    @staticmethod
    def _reference(centroids):
        return KMeans(50, max_iter=1, init=centroids, n_init=1)

    def _validate(self, centroids, assignments, tolerance):
        ref = self._reference(centroids)
        next_asses = ref.fit_predict(self.samples)
        reasses = sum(assignments != next_asses)
        self.assertLess(reasses / len(self.samples), tolerance)

    @staticmethod
    def _get_iters_number(stdout):
        return sum(1 for l in str(stdout).split("\n") if l.startswith("iteration"))

    def test_crap(self):
        with self.assertRaises(TypeError):
            kmeans_cuda(
                self.samples, "bullshit", init="random", device=1,
                verbosity=2, seed=3, tolerance=0.05, yinyang_t=0)
        with self.assertRaises(ValueError):
            kmeans_cuda(
                self.samples, 50, init="bullshit", device=1,
                verbosity=2, seed=3, tolerance=0.05, yinyang_t=0)
        with self.assertRaises(ValueError):
            kmeans_cuda(
                self.samples, 50, init="random", device=1,
                tolerance=100, yinyang_t=0)
        with self.assertRaises(ValueError):
            kmeans_cuda(
                self.samples, 50, init="random", device=1,
                yinyang_t=10)

    def test_random_lloyd(self):
        with self.stdout:
            centroids, assignments = kmeans_cuda(
                self.samples, 50, init="random", device=1,
                verbosity=2, seed=3, tolerance=0.05, yinyang_t=0)
        self.assertEqual(self._get_iters_number(self.stdout), 7)
        self.assertEqual(sys.getrefcount(centroids), 2)
        self.assertEqual(sys.getrefcount(assignments), 2)
        self.assertEqual(sys.getrefcount(self.samples), 2)
        self.assertEqual(centroids.shape, (50, 2))
        self.assertEqual(assignments.shape, (13000,))
        self._validate(centroids, assignments, 0.05)

    def test_kmeanspp_lloyd(self):
        with self.stdout:
            centroids, assignments = kmeans_cuda(
                self.samples, 50, init="kmeans++", device=1,
                verbosity=2, seed=3, tolerance=0.05, yinyang_t=0)
        self.assertEqual(self._get_iters_number(self.stdout), 4)
        self._validate(centroids, assignments, 0.05)

    def test_kmeanspp_yinyang(self):
        with self.stdout:
            centroids, assignments = kmeans_cuda(
                self.samples, 50, init="kmeans++", device=1,
                verbosity=2, seed=3, tolerance=0.01, yinyang_t=0.1)
        self.assertEqual(self._get_iters_number(self.stdout), 15 + 3)
        self._validate(centroids, assignments, 0.01)

    def test_import_lloyd(self):
        with self.stdout:
            centroids, assignments = kmeans_cuda(
                self.samples, 50, init="random", device=1,
                verbosity=2, seed=3, tolerance=0.25, yinyang_t=0)
            centroids, assignments = kmeans_cuda(
                self.samples, 50, init=centroids, device=1,
                verbosity=2, seed=3, tolerance=0.05, yinyang_t=0)
        # one is 2nd stage init
        self.assertEqual(self._get_iters_number(self.stdout), 8)
        self._validate(centroids, assignments, 0.05)

    def test_afkmc2_lloyd(self):
        with self.stdout:
            centroids, assignments = kmeans_cuda(
                self.samples, 50, init=("afkmc2", 200), device=1,
                verbosity=2, seed=3, tolerance=0.05, yinyang_t=0)
        self.assertEqual(self._get_iters_number(self.stdout), 4)
        self._validate(centroids, assignments, 0.05)

    def test_random_lloyd_2gpus(self):
        with self.stdout:
            centroids, assignments = kmeans_cuda(
                self.samples, 50, init="random", device=3,
                verbosity=2, seed=3, tolerance=0.05, yinyang_t=0)
        self.assertEqual(self._get_iters_number(self.stdout), 7)
        self.assertEqual(centroids.shape, (50, 2))
        self.assertEqual(assignments.shape, (13000,))
        self._validate(centroids, assignments, 0.05)

    def test_kmeanspp_lloyd_2gpus(self):
        with self.stdout:
            centroids, assignments = kmeans_cuda(
                self.samples, 50, init="k-means++", device=3,
                verbosity=2, seed=3, tolerance=0.05, yinyang_t=0)
        self.assertEqual(self._get_iters_number(self.stdout), 4)
        self.assertEqual(centroids.shape, (50, 2))
        self.assertEqual(assignments.shape, (13000,))
        self._validate(centroids, assignments, 0.05)

    def test_afkmc2_lloyd_2gpus(self):
        with self.stdout:
            centroids, assignments = kmeans_cuda(
                self.samples, 50, init="afkmc2", device=0,
                verbosity=2, seed=3, tolerance=0.05, yinyang_t=0)
        self.assertEqual(self._get_iters_number(self.stdout), 4)
        self._validate(centroids, assignments, 0.05)

    def test_afkmc2_big_k_lloyd(self):
        with self.stdout:
            kmeans_cuda(
                self.samples, 200, init=("afkmc2", 100), device=0,
                verbosity=2, seed=3, tolerance=0.05, yinyang_t=0)
        self.assertEqual(self._get_iters_number(self.stdout), 4)

    def test_random_lloyd_all_explicit_gpus(self):
        with self.assertRaises(ValueError):
            centroids, assignments = kmeans_cuda(
                self.samples, 50, init="random", device=0xFFFF,
                verbosity=2, seed=3, tolerance=0.05, yinyang_t=0)

    def test_random_lloyd_all_gpus(self):
        with self.stdout:
            centroids, assignments = kmeans_cuda(
                self.samples, 50, init="random", device=0,
                verbosity=2, seed=3, tolerance=0.05, yinyang_t=0)
        self.assertEqual(self._get_iters_number(self.stdout), 7)
        self.assertEqual(centroids.shape, (50, 2))
        self.assertEqual(assignments.shape, (13000,))
        self._validate(centroids, assignments, 0.05)

    @no_memcheck
    def test_kmeanspp_lloyd_uint32_overflow(self):
        print("initializing samples...")
        samples = numpy.empty((167772160, 8), dtype=numpy.float32)
        tile = numpy.hstack((self.samples,) * 4)
        for i in range(0, samples.shape[0], self.samples.shape[0]):
            end = i + self.samples.shape[0]
            if end < samples.shape[0]:
                samples[i:end] = tile
            else:
                samples[i:] = tile[:samples.shape[0] - i]
        print("running k-means...")
        try:
            with self.stdout:
                centroids, assignments = kmeans_cuda(
                    samples, 50, init="kmeans++", device=0,
                    verbosity=2, seed=3, tolerance=0.142, yinyang_t=0)
            self.assertEqual(self._get_iters_number(self.stdout), 2)
        except MemoryError:
            self.skipTest("Not enough GPU memory.")

    def test_random_lloyd_host_ptr(self):
        hostptr = (self.samples.__array_interface__["data"][0],
                   -1, self.samples.shape)
        with self.stdout:
            centroids, assignments = kmeans_cuda(
                hostptr, 50, init="random", device=0,
                verbosity=2, seed=3, tolerance=0.05, yinyang_t=0)
        self.assertEqual(self._get_iters_number(self.stdout), 7)
        self.assertEqual(centroids.shape, (50, 2))
        self.assertEqual(assignments.shape, (13000,))
        self._validate(centroids, assignments, 0.05)
        with self.assertRaises(ValueError):
            kmeans_cuda(
                ("bullshit", -1, self.samples.shape), 50, init="random",
                device=0, verbosity=2, seed=3, tolerance=0.05, yinyang_t=0)
        with self.assertRaises(TypeError):
            kmeans_cuda(
                "bullshit", 50, init="random",
                device=0, verbosity=2, seed=3, tolerance=0.05, yinyang_t=0)

    @no_memcheck
    def test_random_lloyd_same_device_ptr(self):
        cuda = CUDA()
        devptr = cuda.api.allocate(self.samples.size * 4, 0)
        cuda.api.copy_to_device(devptr, self.samples)
        with self.stdout:
            cdevptr, adevptr = kmeans_cuda(
                (devptr, 0, self.samples.shape), 50, init="random", device=1,
                verbosity=2, seed=3, tolerance=0.05, yinyang_t=0)
        cuda.api.wrap(cdevptr, 0)
        cuda.api.wrap(adevptr, 0)
        try:
            self.assertEqual(self._get_iters_number(self.stdout), 7)
            self.assertIsInstance(cdevptr, int)
            self.assertIsInstance(adevptr, int)
            centroids = cuda.api.copy_to_host(
                cdevptr, 100, numpy.float32).reshape((50, 2))
            assignments = cuda.api.copy_to_host(
                adevptr, 13000, numpy.uint32)
            self._validate(centroids, assignments, 0.05)
        finally:
            cuda.api.free(devptr)
            cuda.api.free(cdevptr)
            cuda.api.free(adevptr)

    @no_memcheck
    def test_random_lloyd_same_device_ptr_all_devs(self):
        cuda = CUDA()
        devptr = cuda.api.allocate(self.samples.size * 4, 0)
        cuda.api.copy_to_device(devptr, self.samples)
        with self.stdout:
            cdevptr, adevptr = kmeans_cuda(
                (devptr, 0, self.samples.shape), 50, init="random", device=0,
                verbosity=2, seed=3, tolerance=0.05, yinyang_t=0)
        cuda.api.wrap(cdevptr, 0)
        cuda.api.wrap(adevptr, 0)
        try:
            self.assertEqual(self._get_iters_number(self.stdout), 7)
            self.assertIsInstance(cdevptr, int)
            self.assertIsInstance(adevptr, int)
            centroids = cuda.api.copy_to_host(
                cdevptr, 100, numpy.float32).reshape((50, 2))
            assignments = cuda.api.copy_to_host(
                adevptr, 13000, numpy.uint32)
            self._validate(centroids, assignments, 0.05)
            new_samples = cuda.api.copy_to_host(
                devptr, self.samples.size, numpy.float32)
        finally:
            cuda.api.free(devptr)
            cuda.api.free(cdevptr)
            cuda.api.free(adevptr)
        self.assertTrue((self.samples.ravel() == new_samples.ravel()).all())

    @no_memcheck
    def test_random_lloyd_different_device_ptr(self):
        cuda = CUDA()
        devptr = cuda.api.allocate(self.samples.size * 4, 0)
        cuda.api.copy_to_device(devptr, self.samples)
        with self.stdout:
            cdevptr, adevptr = kmeans_cuda(
                (devptr, 0, self.samples.shape), 50, init="random", device=2,
                verbosity=2, seed=3, tolerance=0.05, yinyang_t=0)
        cuda.api.wrap(cdevptr, 0)
        cuda.api.wrap(adevptr, 0)
        try:
            self.assertEqual(self._get_iters_number(self.stdout), 7)
            self.assertIsInstance(cdevptr, int)
            self.assertIsInstance(adevptr, int)
            centroids = cuda.api.copy_to_host(
                cdevptr, 100, numpy.float32).reshape((50, 2))
            assignments = cuda.api.copy_to_host(
                adevptr, 13000, numpy.uint32)
            self._validate(centroids, assignments, 0.05)
        finally:
            cuda.api.free(devptr)
            cuda.api.free(cdevptr)
            cuda.api.free(adevptr)

    def test_cosine_metric(self):
        arr = numpy.empty((10000, 2), dtype=numpy.float32)
        angs = numpy.random.rand(10000) * 2 * numpy.pi
        for i in range(10000):
            arr[i] = numpy.sin(angs[i]), numpy.cos(angs[i])
        with self.stdout:
            centroids, assignments = kmeans_cuda(
                arr, 4, init="kmeans++", metric="cos", device=1, verbosity=2,
                seed=3)
        self.assertEqual(self._get_iters_number(self.stdout), 5)
        self.assertEqual(len(centroids), 4)
        for c in centroids:
            norm = numpy.linalg.norm(c)
            self.assertTrue(0.9999 < norm < 1.0001)
        dists = numpy.round(cosine_distances(centroids)).astype(int)
        self.assertTrue((dists == [
            [0, 2, 1, 1],
            [2, 0, 1, 1],
            [1, 1, 0, 2],
            [1, 1, 2, 0],
        ]).all())
        self.assertEqual(numpy.min(assignments), 0)
        self.assertEqual(numpy.max(assignments), 3)

    def test_cosine_metric2(self):
        samples = numpy.random.random((16000, 4)).astype(numpy.float32)
        samples /= numpy.linalg.norm(samples, axis=1)[:, numpy.newaxis]
        centroids, assignments = kmeans_cuda(
            samples, 50, metric="cos", verbosity=2, seed=3)
        for c in centroids:
            norm = numpy.linalg.norm(c)
            self.assertTrue(0.9999 < norm < 1.0001)

    def test_256_features(self):
        arr = numpy.random.rand(1000, 256).astype(numpy.float32)
        arr /= numpy.linalg.norm(arr, axis=1)[:, None]
        with self.stdout:
            kmeans_cuda(
                arr, 10, init="kmeans++", metric="cos", device=0, verbosity=3,
                yinyang_t=0.1, seed=3)
        self.assertEqual(self._get_iters_number(self.stdout), 9)

    @unittest.skipUnless(supports_fp16,
                         "16-bit floats are not supported by this CUDA arch")
    def test_fp16_random_lloyd(self):
        samples = self.samples.astype(numpy.float16)
        with self.stdout:
            centroids, assignments = kmeans_cuda(
                samples, 50, init="random", device=1,
                verbosity=2, seed=3, tolerance=0.05, yinyang_t=0)
        self.assertEqual(centroids.dtype, numpy.float16)
        centroids = centroids.astype(numpy.float32)
        self.assertEqual(self._get_iters_number(self.stdout), 7)
        self.assertEqual(sys.getrefcount(centroids), 2)
        self.assertEqual(sys.getrefcount(assignments), 2)
        self.assertEqual(sys.getrefcount(self.samples), 2)
        self.assertEqual(centroids.shape, (50, 2))
        self.assertEqual(assignments.shape, (13000,))
        self._validate(centroids, assignments, 0.05)

    @unittest.skipUnless(supports_fp16,
                         "16-bit floats are not supported by this CUDA arch")
    def test_fp16_kmeanspp_lloyd(self):
        samples = self.samples.astype(numpy.float16)
        with self.stdout:
            centroids, assignments = kmeans_cuda(
                samples, 50, init="kmeans++", device=1,
                verbosity=2, seed=3, tolerance=0.05, yinyang_t=0)
        self.assertEqual(self._get_iters_number(self.stdout), 5)
        centroids = centroids.astype(numpy.float32)
        self._validate(centroids, assignments, 0.05)

    @unittest.skipUnless(supports_fp16,
                         "16-bit floats are not supported by this CUDA arch")
    def test_fp16_afkmc2_lloyd(self):
        samples = self.samples.astype(numpy.float16)
        with self.stdout:
            centroids, assignments = kmeans_cuda(
                samples, 50, init="afkmc2", device=1,
                verbosity=2, seed=3, tolerance=0.05, yinyang_t=0)
        self.assertEqual(self._get_iters_number(self.stdout), 4)
        centroids = centroids.astype(numpy.float32)
        self._validate(centroids, assignments, 0.05)

    @unittest.skipUnless(supports_fp16,
                         "16-bit floats are not supported by this CUDA arch")
    def test_fp16_kmeanspp_validate(self):
        centroids32, _ = kmeans_cuda(
            self.samples, 50, init="kmeans++", device=1,
            verbosity=2, seed=3, tolerance=1.0, yinyang_t=0)
        samples = self.samples.astype(numpy.float16)
        centroids16, _ = kmeans_cuda(
            samples, 50, init="kmeans++", device=1,
            verbosity=2, seed=3, tolerance=1.0, yinyang_t=0)
        delta = numpy.max(abs(centroids16[:4] - centroids32[:4]))
        self.assertLess(delta, 1.5e-4)

    @unittest.skipUnless(supports_fp16,
                         "16-bit floats are not supported by this CUDA arch")
    def test_fp16_kmeanspp_yinyang(self):
        samples = self.samples.astype(numpy.float16)
        with self.stdout:
            centroids, assignments = kmeans_cuda(
                samples, 50, init="kmeans++", device=1,
                verbosity=2, seed=3, tolerance=0.01, yinyang_t=0.1)
        # fp16 precision increases the number of iterations
        self.assertEqual(self._get_iters_number(self.stdout), 16 + 7)
        centroids = centroids.astype(numpy.float32)
        self._validate(centroids, assignments, 0.0105)

    @unittest.skipUnless(supports_fp16,
                         "16-bit floats are not supported by this CUDA arch")
    def test_fp16_cosine_metric(self):
        arr = numpy.empty((10000, 2), dtype=numpy.float16)
        angs = numpy.random.rand(10000) * 2 * numpy.pi
        for i in range(10000):
            arr[i] = numpy.sin(angs[i]), numpy.cos(angs[i])
        with self.stdout:
            centroids, assignments = kmeans_cuda(
                arr, 4, init="kmeans++", metric="cos", device=1, verbosity=2,
                seed=3)
        self.assertEqual(self._get_iters_number(self.stdout), 5)
        self.assertEqual(len(centroids), 4)
        for c in centroids:
            norm = numpy.linalg.norm(c)
            self.assertTrue(0.9995 < norm < 1.0005)
        dists = numpy.round(cosine_distances(centroids)).astype(int)
        self.assertTrue((dists == [
            [0, 2, 1, 1],
            [2, 0, 1, 1],
            [1, 1, 0, 2],
            [1, 1, 2, 0],
        ]).all())
        self.assertEqual(numpy.min(assignments), 0)
        self.assertEqual(numpy.max(assignments), 3)

    def _test_average_distance(self, dev):
        centroids, assignments, distance = kmeans_cuda(
            self.samples, 50, init="kmeans++", device=dev,
            verbosity=2, seed=3, tolerance=0.05, yinyang_t=0,
            average_distance=True)
        valid_dist = 0.0
        for sample, ass in zip(self.samples, assignments):
            valid_dist += numpy.linalg.norm(sample - centroids[ass])
        valid_dist /= self.samples.shape[0]
        self.assertLess(numpy.abs(valid_dist - distance), 1e-6)

    def test_average_distance_single_dev(self):
        self._test_average_distance(1)

    def test_average_distance_multiple_dev(self):
        self._test_average_distance(0)


class KnnTests(unittest.TestCase):
    @classmethod
    def setUpClass(cls):
        numpy.random.seed(0)
        arr = numpy.empty((13000, 2), dtype=numpy.float32)
        arr[:2000] = numpy.random.rand(2000, 2) + [0, 0.5]
        arr[2000:4000] = numpy.random.rand(2000, 2) + [0, 1.5]
        arr[4000:6000] = numpy.random.rand(2000, 2) - [0, 0.5]
        arr[6000:8000] = numpy.random.rand(2000, 2) + [0.5, 0]
        arr[8000:10000] = numpy.random.rand(2000, 2) - [0.5, 0]
        arr[10000:] = numpy.random.rand(3000, 2) * 5 - [2, 2]
        cls.samples = arr
        cls.stdout = StdoutListener()

    def setUp(self):
        super(KnnTests, self).setUp()
        numpy.random.seed(0)

    def _test_small(self, k, dev, dmax=0):
        ca = kmeans_cuda(self.samples, 50, seed=777, verbosity=1)
        nb = knn_cuda(k, self.samples, *ca, verbosity=2, device=dev)
        bn = NearestNeighbors(n_neighbors=k).fit(self.samples).kneighbors()[1]
        print("diff: %d" % (nb != bn).sum())
        self.assertTrue((nb != bn).sum() <= dmax)

    def test_single_dev(self):
        self._test_small(10, 1)

    def test_many_single_dev(self):
        self._test_small(50, 1, 2)

    def test_multiple_dev(self):
        self._test_small(10, 0)

    def test_many_multiple_dev(self):
        self._test_small(50, 0, 2)

    def test_hostptr(self):
        cents, asses = kmeans_cuda(self.samples, 50, seed=777, verbosity=1)
        samples_ptr = self.samples.__array_interface__["data"][0]
        centroids_ptr = cents.__array_interface__["data"][0]
        asses_ptr = asses.__array_interface__["data"][0]
        nb = knn_cuda(10, (samples_ptr, -1, self.samples.shape),
                      (centroids_ptr, len(cents)), asses_ptr, verbosity=2)
        bn = NearestNeighbors(n_neighbors=10).fit(self.samples).kneighbors()[1]
        print("diff: %d" % (nb != bn).sum())
        self.assertTrue((nb == bn).all())
        with self.assertRaises(ValueError):
            knn_cuda(10, ("bullshit", -1, self.samples.shape),
                     (centroids_ptr, len(cents)), asses_ptr, verbosity=2)
        with self.assertRaises(TypeError):
            knn_cuda(10, "bullshit",
                     (centroids_ptr, len(cents)), asses_ptr, verbosity=2)
        with self.assertRaises(ValueError):
            knn_cuda(10, ("samples_ptr", -1, self.samples.shape),
                     ("bullshit", len(cents)), asses_ptr, verbosity=2)
        with self.assertRaises(ValueError):
            knn_cuda(10, ("samples_ptr", -1, self.samples.shape),
                     "bullshit", asses_ptr, verbosity=2)
        with self.assertRaises(ValueError):
            knn_cuda(10, ("samples_ptr", -1, self.samples.shape),
                     (centroids_ptr, len(cents)), "bullshit", verbosity=2)

    @unittest.skipUnless(supports_fp16,
                         "16-bit floats are not supported by this CUDA arch")
    def test_fp16(self):
        samples = self.samples.astype(numpy.float16)
        ca = kmeans_cuda(samples, 50, seed=777, verbosity=1)
        nb = knn_cuda(10, samples, *ca, verbosity=2, device=1)
        bn = NearestNeighbors(n_neighbors=10).fit(samples).kneighbors()[1]
        print("diff: %d" % (nb != bn).sum())
        self.assertTrue((nb != bn).sum() < 500)

    def _test_large(self, k, dev):
        cache = "/tmp/kmcuda_knn_cache_large.pickle"
        samples = numpy.random.rand(40000, 48).astype(numpy.float32)
        samples[:10000] += 1.0
        samples[10000:20000] -= 1.0
        samples[20000:30000, 0] += 2.0
        samples[30000:, 0] -= 2.0
        try:
            with open(cache, "rb") as fin:
                ca = pickle.load(fin)
        except:
            ca = kmeans_cuda(samples, 800, seed=777, verbosity=1)
            with open(cache, "wb") as fout:
                pickle.dump(ca, fout, protocol=-1)
        print("nan: %s" % numpy.nonzero(ca[0][:, 0] != ca[0][:, 0])[0])
        nb = knn_cuda(k, samples, *ca, verbosity=2, device=dev)
        print("checking...")
        for i, sn in enumerate(nb):
            for j in range(len(sn) - 1):
                self.assertLessEqual(
                    numpy.linalg.norm(samples[i] - samples[sn[j]]) -
                    numpy.linalg.norm(samples[i] - samples[sn[j + 1]]),
                    .0000003)
            mdist = numpy.linalg.norm(samples[i] - samples[sn[-1]])
            sn = set(sn)
            for r in numpy.random.randint(0, high=len(samples), size=100):
                if r not in sn:
                    if i == r:
                        continue
                    try:
                        self.assertLessEqual(
                            mdist, numpy.linalg.norm(samples[i] - samples[r]))
                    except AssertionError as e:
                        print(i, r)
                        raise e from None

    def test_large_single_dev(self):
        self._test_large(10, 1)

    def test_many_large_single_dev(self):
        self._test_large(50, 1)

    def test_large_multiple_dev(self):
        self._test_large(10, 0)

    def test_many_large_multiple_dev(self):
        self._test_large(50, 0)

    @no_memcheck
    def _test_device_ptr(self, dev):
        cuda = CUDA()
        sdevptr = cuda.api.allocate(self.samples.size * 4, 0)
        cuda.api.copy_to_device(sdevptr, self.samples)
        cdevptr, adevptr = kmeans_cuda(
            (sdevptr, 0, self.samples.shape), 50, init="random", device=0,
            verbosity=2, seed=3, tolerance=0.05, yinyang_t=0)
        cuda.api.wrap(cdevptr, 0)
        cuda.api.wrap(adevptr, 0)
        ndevptr = knn_cuda(10, (sdevptr, 0, self.samples.shape),
                           (cdevptr, 50), adevptr, device=dev, verbosity=2)
        cuda.api.wrap(ndevptr, 0)
        try:
            nb = cuda.api.copy_to_host(
                ndevptr, self.samples.shape[0] * 10, numpy.uint32) \
                .reshape((self.samples.shape[0], 10))
            bn = NearestNeighbors(n_neighbors=10).fit(self.samples).kneighbors()[1]
            self.assertEqual((nb != bn).sum(), 0)
        finally:
            cuda.api.free(sdevptr)
            cuda.api.free(cdevptr)
            cuda.api.free(adevptr)
            cuda.api.free(ndevptr)

    def test_device_ptr_same_dev(self):
        self._test_device_ptr(1)

    def test_device_ptr_other_dev(self):
        self._test_device_ptr(3)

    def test_device_ptr_all_dev(self):
        self._test_device_ptr(0)

    def test_cosine_metric(self):
        samples = self.samples.copy()
        samples /= numpy.linalg.norm(samples, axis=1)[:, numpy.newaxis]
        ca = kmeans_cuda(samples, 50, seed=777, verbosity=1, metric="angular")
        nb = knn_cuda(40, samples, *ca, verbosity=2, device=1, metric="angular")
        bn = NearestNeighbors(
            n_neighbors=40,
            metric=lambda x, y: numpy.arccos(max(min(x.dot(y), 1), -1))) \
            .fit(samples).kneighbors()[1]
        print("diff: %d" % (nb != bn).sum())
        self.assertLessEqual((nb != bn).sum(), 114918)


if __name__ == "__main__":
    unittest.main()
