# Supplementary material for: Assessment of college students’ mental health status based on temporal perception and hybrid clustering algorithm under the impact of public health events
Source: PeerJ Comput Sci. 2023 Sep 27;9:e1586. doi: 10.7717/peerj-cs.1586 (PMC10557517; doi:10.7717/peerj-cs.1586)
Supplement: Supplemental Information 1 [file peerj-cs-09-1586-s001.zip › code/transpose.cu]

#include "private.h"

#define TILE_DIM 32
#define BLOCK_ROWS 8

__global__ void copy_sample_t(
    uint32_t index, uint32_t samples_size, uint16_t features_size,
    const float *__restrict__ samples, float *__restrict__ dest) {
  uint32_t ti = blockIdx.x * blockDim.x + threadIdx.x;
  if (ti >= features_size) {
    return;
  }
  dest[ti] = samples[static_cast<uint64_t>(samples_size) * static_cast<uint64_t>(ti) + index];
}

template <bool xyswap>
__global__ void transpose(
    const float *__restrict__ input, uint32_t rows, uint32_t cols,
    float *__restrict__ output) {
  __shared__ float tile[TILE_DIM][TILE_DIM + 1];
  volatile uint32_t x = xyswap?
      blockIdx.y * TILE_DIM + threadIdx.y:
      blockIdx.x * TILE_DIM + threadIdx.x;
  volatile uint32_t y = xyswap?
      blockIdx.x * TILE_DIM + threadIdx.x:
      blockIdx.y * TILE_DIM + threadIdx.y;
  volatile uint32_t tx = xyswap? threadIdx.y : threadIdx.x;
  volatile uint32_t ty = xyswap? threadIdx.x : threadIdx.y;

  if (x < cols && y < rows) {
    for (uint32_t j = 0;
         j < min(static_cast<unsigned int>(TILE_DIM), rows - y);
         j += BLOCK_ROWS) {
      tile[ty + j][tx] = input[static_cast<uint64_t>(y + j) * cols + x];
    }
  }

  __syncthreads();

  x = xyswap?
      blockIdx.x * TILE_DIM + threadIdx.y:
      blockIdx.y * TILE_DIM + threadIdx.x;
  y = xyswap?
      blockIdx.y * TILE_DIM + threadIdx.x:
      blockIdx.x * TILE_DIM + threadIdx.y;

  if (x < rows && y < cols) {
    for (uint32_t j = 0;
         j < min(static_cast<unsigned int>(TILE_DIM), cols - y);
         j += BLOCK_ROWS) {
      output[static_cast<uint64_t>(y + j) * rows + x] = tile[tx][ty + j];
    }
  }
}

extern "C" {

KMCUDAResult cuda_copy_sample_t(
    uint32_t index, uint32_t offset, uint32_t samples_size, uint16_t features_size,
    const std::vector<int> &devs, int verbosity, const udevptrs<float> &samples,
    udevptrs<float> *dest) {
  FOR_EACH_DEVI(
    dim3 block(min(1024, features_size), 1, 1);
    dim3 grid(upper(static_cast<unsigned>(features_size), block.x), 1, 1);
    copy_sample_t<<<grid, block>>>(
        index, samples_size, features_size, samples[devi].get(),
        (*dest)[devi].get() + offset);
  );
  return kmcudaSuccess;
}

KMCUDAResult cuda_extract_sample_t(
    uint32_t index, uint32_t samples_size, uint16_t features_size,
    int verbosity, const float *samples, float *dest) {
  dim3 block(min(1024, features_size), 1, 1);
  dim3 grid(upper(static_cast<unsigned>(features_size), block.x), 1, 1);
  copy_sample_t<<<grid, block>>>(
      index, samples_size, features_size, samples, dest);
  CUCH(cudaDeviceSynchronize(), kmcudaRuntimeError);
  return kmcudaSuccess;
}

KMCUDAResult cuda_transpose(
    uint32_t samples_size, uint16_t features_size, bool forward,
    const std::vector<int> &devs, int verbosity, udevptrs<float> *samples) {
  INFO("transposing the samples...\n");
  uint64_t size = static_cast<uint64_t>(samples_size) * features_size * sizeof(float);
  float *ptr;
  CUCH(cudaMallocManaged(&ptr, size), kmcudaMemoryAllocationFailure);
  unique_devptr<float> managed(ptr);
  cudaSetDevice(devs[0]);
  CUCH(cudaMemcpy(ptr, (*samples)[0].get(), size, cudaMemcpyDefault), kmcudaMemoryCopyError);
  uint32_t cols, rows;
  if (forward) {
    cols = features_size;
    rows = samples_size;
  } else {
    cols = samples_size;
    rows = features_size;
  }
  int xdim = upper(cols, static_cast<uint32_t>(TILE_DIM));
  int ydim = upper(rows, static_cast<uint32_t>(TILE_DIM));
  bool xyswap = xdim < ydim;
  dim3 block(xyswap? BLOCK_ROWS : TILE_DIM, xyswap? TILE_DIM : BLOCK_ROWS, 1);
  dim3 grid(max(xdim, ydim), min(xdim, ydim), 1);
  DEBUG("transpose <<<(%d, %d), (%d, %d)>>> %" PRIu32 ", %" PRIu32 "%s\n",
        grid.x, grid.y, block.x, block.y, rows, cols, xyswap? ", xyswap" : "");
  FOR_EACH_DEVI(
    if (xyswap) {
      transpose<true><<<grid, block>>>(ptr, rows, cols, (*samples)[devi].get());
    } else {
      transpose<false><<<grid, block>>>(ptr, rows, cols, (*samples)[devi].get());
    }
  );
  SYNC_ALL_DEVS;
  return kmcudaSuccess;
}

}  // extern "C"
